# Supplementary material for: Cross-Population Joint Analysis of eQTLs: Fine Mapping and Functional Annotation
Source: PLoS Genet. 2015 Apr 23;11(4):e1005176. doi: 10.1371/journal.pgen.1005176 (PMC4408026; doi:10.1371/journal.pgen.1005176)
Supplement: S1 Dataset — (TXT) [file pgen.1005176.s002.txt]

############################################################################################################
#   List of gene-SNP pairs showing highly heterogeneous eQTL effects across populations                    #
#                                                                                                          #
#   Column 1: Gene Name 									           #
#   Column 2: SNP Name (chromosome:position) 							           #
#   Column 3: log 10 Bayes Factor assuming fixed effect model by single SNP analysis                       #
#   Column 4: log 10 Bayes Factor assuming maximum heterogeneity model by single SNP analysis              #
#   Column 5: log 10 Bayes Factor comparing models described in columns 4 and 3                            #
#   Column 6: log 10 Bayes Factor assuming fixed effect model but controlling (multiple) consistent        #
#             eQTL signals identified by the multi-SNP analysis                                            #
#   Column 7: log 10 Bayes Factor assuming maximum heterogeneity model but controlling (multiple)          #
#             consistent eQTL signals identified by the multi-SNP analysis                                 #
#   Column 8: log 10 Bayes Factor comparing models described in columns 7 and 6                            #
#   Columns 9 - 23: effect size, standard error and p-value obtained in single SNP analysis separately     #
#                   for each population                                                                    #
############################################################################################################ 


Gene		  SNP		   log10(BF_fix_single) log10(BF_maxh_single) log10(BF_fix_single/BF_maxh_single)	log10(BF_fix_multi) log10(BF_maxh_multi) log10(BF_fix_multi/BF_maxh_multi)  beta_ceu  se(beta_ceu) pval_ceu  beta_gbr  se(beta_gbr) pval_gbr  beta_tsi  se(beta_tsi) pval_tsi   beta_fin  se(beta_fin) pval_fin  beta_yri  se(beta_yri) pval_yri		
ENSG00000075234   chr22.46704676   -0.051  24.075   24.126      0.129     0.269     0.140  		-1.025   0.215  8.528e-06     -1.095   0.268  1.016e-04     -0.864   0.183  8.286e-06     -0.529   0.220  1.850e-02      1.246   0.108  2.376e-18     
ENSG00000151725   chr4.185570553   16.625  39.750   23.125     -0.428    -0.486    -0.058  		-0.898   0.134  2.947e-09     -1.094   0.163  2.144e-09     -0.886   0.138  6.371e-09     -1.350   0.122  2.512e-18      0.861   0.143  6.175e-08     
ENSG00000197345   chr11.68699775   11.496  30.154   18.658     -0.482    -0.232     0.250  		 0.767   0.130  9.919e-08      0.795   0.140  2.036e-07      0.868   0.113  1.686e-11      0.663   0.129  1.573e-06     -0.955   0.135  7.220e-10     
ENSG00000147813   chr8.144690014    8.244  26.444   18.200      0.679     1.125     0.446  		 0.994   0.213  1.260e-05      1.327   0.193  1.047e-09      1.143   0.153  4.713e-11      1.285   0.225  1.572e-07     -0.632   0.142  2.830e-05     
ENSG00000167077   chr22.42075581   22.641  39.225   16.584      0.107    -0.088    -0.195  		-0.969   0.190  2.380e-06     -1.033   0.127  3.905e-12     -1.319   0.139  3.184e-15     -1.211   0.125  1.786e-15      0.599   0.165  5.111e-04     
ENSG00000146409   chr6.133131248    7.367  23.656   16.289     -0.153     0.321     0.474  		-1.190   0.329  5.347e-04     -1.540   0.199  2.377e-11     -1.412   0.261  5.145e-07     -1.506   0.202  5.839e-11      0.423   0.149  5.746e-03     
ENSG00000103550   chr16.19735900   29.242  45.390   16.148      0.378     0.764     0.386  		 1.244   0.133  3.113e-14      1.449   0.131  6.857e-18      1.354   0.169  3.563e-12      1.631   0.180  3.098e-14     -0.278   0.166  9.863e-02     
ENSG00000120675   chr13.43597865   49.684  64.734   15.050     -0.375    -0.375     0.000  		-1.122   0.096  1.532e-18     -1.386   0.108  2.311e-21     -1.380   0.117  7.132e-20     -1.398   0.105  1.072e-22      0.037   0.152  8.065e-01     
ENSG00000125954   chr14.65350074    3.307  18.269   14.962      1.409     1.386    -0.023  		-0.620   0.187  1.421e-03     -0.925   0.174  9.268e-07     -0.725   0.179  1.081e-04     -0.803   0.149  5.624e-07      0.795   0.129  3.540e-08     
ENSG00000168028    chr3.39458131   23.659  37.929   14.270     -0.323    -0.381    -0.058  		 0.943   0.106  1.881e-13      0.848   0.119  4.057e-10      0.879   0.134  3.361e-09      1.035   0.114  3.137e-14     -0.633   0.157  1.348e-04     
ENSG00000233927    chr19.8374065   22.466  36.718   14.252     -0.447    -0.615    -0.168  		 0.858   0.167  2.099e-06      0.863   0.116  8.171e-11      1.029   0.106  1.319e-15      0.913   0.103  8.470e-14     -0.485   0.143  1.085e-03     
ENSG00000123219    chr5.64851665   36.805  50.813   14.008      0.174     0.553     0.379  		 1.193   0.125  1.048e-14      1.145   0.129  1.483e-13      1.186   0.116  1.034e-16      1.281   0.112  6.235e-19     -0.408   0.175  2.239e-02     
ENSG00000137806   chr15.41618016   32.667  46.418   13.751     -0.095    -0.373    -0.278  		-1.364   0.154  2.342e-13     -1.228   0.129  5.694e-15     -1.308   0.108  1.292e-20     -1.097   0.148  8.383e-11      0.286   0.168  9.211e-02     
ENSG00000141141   chr17.36003359    1.461  14.952   13.491     -0.225    -0.225     0.000  		 0.555   0.176  2.369e-03      0.814   0.173  9.968e-06      0.652   0.151  3.830e-05      0.537   0.169  1.999e-03     -0.784   0.120  6.472e-09     
ENSG00000089163  chr12.120722064    4.253  17.442   13.189      1.184     1.250     0.066  		 1.283   0.248  1.784e-06      1.478   0.267  3.714e-07      1.358   0.399  9.978e-04      1.660   0.270  2.302e-08     -0.607   0.175  8.962e-04     
ENSG00000074319   chr11.18639363    3.560  16.734   13.174     -0.532    -0.478     0.054  		-0.856   0.131  7.195e-09     -0.322   0.177  7.311e-02     -0.603   0.177  9.864e-04     -0.697   0.133  1.022e-06      0.730   0.130  3.307e-07     
ENSG00000228857   chr2.114591194   26.460  38.769   12.309      1.733     2.062     0.329  		 1.081   0.120  1.407e-13      1.155   0.128  5.983e-14      0.889   0.112  4.641e-12      0.899   0.131  9.768e-10     -0.521   0.170  2.984e-03     
ENSG00000146707    chr7.76191317   28.196  39.825   11.629     -0.077    -0.183    -0.106  		 1.030   0.130  1.517e-11      1.089   0.117  1.832e-14      0.918   0.112  1.818e-12      1.129   0.130  1.819e-13     -0.248   0.147  9.552e-02     
ENSG00000162441     chr1.9984558    6.756  18.209   11.453     -0.262    -0.384    -0.122  		 1.419   0.283  3.498e-06      1.442   0.247  1.033e-07      0.931   0.222  6.553e-05      1.296   0.226  1.352e-07     -0.692   0.194  6.293e-04     
ENSG00000110455   chr11.44089352   24.508  35.960   11.452     -0.352     0.047     0.399  		 1.020   0.159  1.042e-08      1.450   0.172  1.066e-12      1.458   0.124  6.107e-20      1.388   0.242  1.438e-07     -0.065   0.159  6.822e-01     
ENSG00000168765   chr1.110183021    9.194  20.640   11.446      0.220     0.021    -0.199  		 0.724   0.218  1.354e-03      0.974   0.199  4.786e-06      0.957   0.202  8.230e-06      1.097   0.135  2.724e-12     -0.805   0.187  4.989e-05     
ENSG00000180185    chr16.1814440   13.523  24.886   11.363     -0.425    -0.322     0.103  		 1.007   0.168  6.803e-08      0.739   0.171  4.413e-05      1.042   0.161  4.945e-09      1.089   0.133  2.046e-12     -0.445   0.154  5.103e-03     
ENSG00000250312      chr4.103290    7.826  19.116   11.290     -0.357    -0.221     0.136  		 0.584   0.209  6.587e-03      1.059   0.203  1.391e-06      0.859   0.161  7.453e-07      0.968   0.131  7.604e-11     -0.525   0.147  6.342e-04     
ENSG00000197728   chr12.56497903   10.426  21.624   11.198     -0.497    -0.645    -0.148  		 0.688   0.138  3.790e-06      0.834   0.116  2.572e-10      0.812   0.162  2.814e-06      0.542   0.143  2.721e-04     -0.980   0.181  7.352e-07     
ENSG00000100299   chr22.51062832   10.492  21.619   11.127     -0.061    -0.187    -0.126  		-1.518   0.221  1.643e-09     -1.397   0.232  4.714e-08     -1.302   0.180  1.578e-10     -1.377   0.367  3.123e-04      0.252   0.163  1.259e-01     
ENSG00000174130    chr4.38862121   14.194  25.320   11.126      2.068     1.842    -0.226  		 0.930   0.175  1.088e-06      1.259   0.143  1.937e-13      0.694   0.126  3.240e-07      1.029   0.195  9.848e-07     -0.660   0.185  6.195e-04     
ENSG00000205853   chr22.32774960    0.539  11.378   10.839     -0.157    -0.193    -0.036  		-0.715   0.347  4.239e-02     -1.193   0.263  1.933e-05     -1.807   0.346  1.120e-06     -0.959   0.412  2.222e-02      0.948   0.194  5.862e-06     
ENSG00000150076   chr10.32736212   13.793  24.609   10.816      0.407     0.726     0.319  		 1.160   0.182  1.381e-08      1.192   0.312  2.572e-04      1.119   0.146  2.160e-11      1.243   0.174  2.805e-10     -0.427   0.173  1.583e-02     
ENSG00000173209    chr2.61489289    6.034  16.814   10.780      0.082    -0.207    -0.289  		 0.990   0.178  3.735e-07      0.961   0.154  1.776e-08      0.590   0.169  7.670e-04      0.654   0.196  1.284e-03     -0.786   0.170  1.548e-05     
ENSG00000125445   chr17.73246020    1.660  12.409   10.749      0.094     1.064     0.970  		-0.506   0.226  2.777e-02     -0.698   0.222  2.327e-03     -0.794   0.154  1.459e-06     -0.569   0.239  1.957e-02      1.253   0.190  5.262e-09     
ENSG00000214087   chr17.79595387    9.556  20.073   10.517      0.419     1.363     0.944  		-1.273   0.217  1.141e-07     -1.199   0.200  5.065e-08     -1.110   0.182  2.735e-08     -1.069   0.252  5.640e-05      0.570   0.184  2.683e-03     
ENSG00000116171    chr1.53344748   22.727  33.220   10.493     -0.288     0.277     0.565  		 0.710   0.147  6.716e-06      1.179   0.123  4.166e-15      0.848   0.114  5.132e-11      0.841   0.104  3.162e-12     -0.345   0.152  2.595e-02     
ENSG00000205464    chr5.81610680   25.295  35.753   10.458     -0.225    -0.485    -0.260  		-1.206   0.185  7.363e-09     -1.069   0.131  2.975e-12     -1.237   0.118  2.914e-17     -0.989   0.152  5.066e-09      0.339   0.176  5.737e-02     
ENSG00000166435   chr11.74562378   43.667  53.824   10.157      1.791     1.039    -0.752  		 1.030   0.107  7.725e-15      1.144   0.111  1.523e-16      1.139   0.127  4.319e-14      1.192   0.087  1.806e-23     -0.174   0.170  3.097e-01     
ENSG00000144118   chr2.120992763    7.620  17.716   10.096     -0.118     0.177     0.295  		-1.032   0.283  4.904e-04     -1.194   0.273  3.514e-05     -1.192   0.220  5.210e-07     -1.433   0.198  1.754e-10      0.544   0.190  5.375e-03     
ENSG00000104953    chr19.2982352   16.000  25.866    9.866      0.529     0.188    -0.341  		-0.625   0.159  1.838e-04     -0.913   0.140  4.888e-09     -1.056   0.132  3.617e-12     -1.102   0.159  7.657e-10      0.485   0.172  6.185e-03     
ENSG00000257433   chr12.48109664    6.750  16.580    9.830      0.400     0.742     0.342  		 1.411   0.271  1.549e-06      2.247   0.536  6.936e-05      1.113   0.243  1.466e-05      1.102   0.175  1.260e-08     -0.578   0.197  4.519e-03     
ENSG00000103047   chr16.68876194   -0.253   9.330    9.583     -0.278    -0.022     0.256  		 0.267   0.226  2.420e-01      0.220   0.243  3.679e-01      0.118   0.263  6.543e-01      1.153   0.185  1.540e-08     -1.030   0.179  1.867e-07     
ENSG00000011376    chr3.45479698    6.504  16.019    9.515     -0.375    -0.272     0.103  		 0.970   0.196  4.139e-06      0.852   0.178  7.065e-06      0.829   0.180  1.430e-05      1.043   0.202  1.486e-06     -0.538   0.157  9.858e-04     
ENSG00000237541    chr6.32684387    0.439   9.706    9.267     -0.419    -0.571    -0.152  		 0.838   0.178  1.145e-05      0.492   0.204  1.807e-02      0.840   0.298  5.895e-03      0.481   0.204  2.057e-02     -0.837   0.152  4.531e-07     
ENSG00000224137   chr2.208450788   16.020  25.124    9.104     -0.406    -0.312     0.094  		 0.635   0.159  1.499e-04      0.758   0.131  1.297e-07      0.730   0.143  1.786e-06      1.063   0.109  1.482e-15     -0.613   0.185  1.397e-03     
ENSG00000166451   chr16.81099713    1.357  10.428    9.071      0.978     1.771     0.793  		-1.134   0.243  1.278e-05     -1.076   0.269  1.383e-04     -0.808   0.292  6.846e-03     -0.788   0.213  3.821e-04      0.588   0.151  2.083e-04     
ENSG00000100321   chr22.39746803    5.216  14.240    9.024      1.908     2.765     0.857  		-0.256   0.158  1.094e-01     -0.784   0.154  2.110e-06     -0.681   0.140  5.061e-06     -0.687   0.134  1.789e-06      0.686   0.157  3.755e-05     
ENSG00000176974   chr17.18288038   24.859  33.838    8.979      0.161     0.151    -0.010  		 0.727   0.153  9.172e-06      1.064   0.115  2.603e-14      0.942   0.112  6.440e-13      0.905   0.114  6.040e-12     -0.356   0.167  3.576e-02     
ENSG00000120071   chr17.44336976   13.515  22.470    8.955     -0.355    -0.399    -0.044  		-0.945   0.216  3.753e-05     -1.150   0.181  1.170e-08     -1.142   0.172  2.242e-09     -1.436   0.209  9.405e-10      0.324   0.177  7.040e-02     
ENSG00000173848    chr10.5444297    4.261  13.206    8.945      0.306     0.364     0.058  		 0.750   0.276  8.068e-03      1.471   0.281  1.285e-06      1.138   0.300  2.627e-04      1.573   0.250  1.189e-08     -0.434   0.181  1.874e-02     
ENSG00000167720    chr17.2138658   11.906  20.798    8.892     -0.344     0.589     0.933  		-0.634   0.160  1.690e-04     -0.991   0.132  6.473e-11     -0.558   0.153  4.517e-04     -0.870   0.116  4.912e-11      0.340   0.141  1.811e-02     
ENSG00000160213   chr21.45214684   17.564  26.451    8.887      0.801     0.652    -0.149  		-1.020   0.161  1.559e-08     -1.106   0.194  1.911e-07     -0.846   0.170  3.012e-06     -1.053   0.116  3.076e-14      0.478   0.185  1.160e-02     
ENSG00000174125    chr4.38761271   17.659  26.522    8.863     -0.447    -0.100     0.347  		 1.108   0.175  1.474e-08      1.258   0.151  1.422e-12      0.784   0.121  4.414e-09      1.212   0.223  5.017e-07     -0.344   0.176  5.477e-02     
ENSG00000113504     chr5.1107428   30.175  39.019    8.844     -0.382    -0.460    -0.078  		-0.832   0.122  2.025e-09     -0.947   0.110  4.382e-13     -0.952   0.101  3.999e-15     -0.996   0.118  5.373e-13      0.337   0.166  4.519e-02     
ENSG00000166140   chr15.41092316   28.883  37.677    8.794     -0.411    -0.199     0.212  		-0.695   0.178  2.096e-04     -1.150   0.123  1.414e-14     -0.958   0.109  7.901e-14     -1.066   0.102  5.384e-17      0.290   0.178  1.069e-01     
ENSG00000141698   chr17.39999765   21.777  30.539    8.762      0.644     0.267    -0.377  		 1.222   0.152  8.894e-12      1.227   0.132  1.749e-14      0.992   0.201  3.642e-06      1.097   0.160  9.395e-10     -0.226   0.174  1.986e-01     
ENSG00000186314   chr5.145216591    6.369  15.031    8.662      0.622     0.591    -0.031  		-0.762   0.196  2.231e-04     -1.466   0.212  9.990e-10     -1.233   0.229  5.676e-07     -0.890   0.269  1.370e-03      0.353   0.165  3.613e-02     
ENSG00000160310   chr21.48043297    0.136   8.713    8.577      0.009     2.435     2.426  		-0.938   0.383  1.670e-02     -1.299   0.315  8.931e-05     -1.400   0.242  1.029e-07      0.585   0.359  1.068e-01      0.445   0.163  7.784e-03     
ENSG00000105501   chr19.52151087    1.242   9.817    8.575      0.213    -0.071    -0.284  		 0.459   0.255  7.605e-02      0.746   0.252  4.080e-03      1.073   0.200  6.388e-07      0.746   0.193  2.181e-04     -0.567   0.143  1.668e-04     
ENSG00000183172   chr22.42388075   11.475  20.005    8.530     -0.421    -0.124     0.297  		 0.659   0.172  2.545e-04      0.953   0.155  2.546e-08      0.842   0.153  3.349e-07      0.858   0.131  4.173e-09     -0.472   0.159  3.990e-03     
ENSG00000010626    chr12.6987909   34.172  42.653    8.481     -0.429    -0.465    -0.036  		 1.174   0.119  2.530e-15      0.991   0.116  4.989e-13      1.129   0.115  6.129e-16      1.093   0.142  2.001e-11     -0.135   0.166  4.182e-01     
ENSG00000166839   chr15.65177936   63.172  71.526    8.354     -0.389    -0.217     0.172  		-1.160   0.093  3.959e-20     -1.153   0.082  1.365e-23     -1.093   0.074  6.957e-26     -1.167   0.091  9.476e-22     -0.024   0.166  8.849e-01     
ENSG00000198805   chr14.20958725    0.595   8.931    8.336     -0.176    -0.095     0.081  		-0.366   0.188  5.505e-02     -0.545   0.201  8.064e-03     -0.441   0.184  1.888e-02     -0.750   0.158  8.333e-06      0.738   0.140  1.311e-06     
ENSG00000064199  chr11.124579388    4.622  12.909    8.287     -0.454    -0.559    -0.105  		-0.281   0.161  8.435e-02     -0.149   0.151  3.289e-01      0.092   0.170  5.910e-01     -0.112   0.171  5.131e-01     -1.176   0.097  1.952e-19     
ENSG00000174652    chr19.9600077   11.799  20.023    8.224     -0.534     0.049     0.583  		 0.889   0.125  5.043e-10      0.601   0.144  7.625e-05      0.425   0.149  5.385e-03      0.912   0.126  1.818e-10     -0.650   0.188  8.927e-04     
ENSG00000135698   chr16.82187134   14.756  22.971    8.215     -0.317     0.350     0.667  		-0.813   0.127  1.106e-08     -0.891   0.133  2.713e-09     -0.785   0.134  8.195e-08     -0.707   0.145  5.035e-06      0.543   0.168  1.865e-03     
ENSG00000184988   chr17.41440633   15.295  23.499    8.204     -0.365    -0.477    -0.112  		 0.688   0.202  1.065e-03      0.969   0.182  9.013e-07      1.290   0.164  7.711e-12      1.134   0.145  1.026e-11     -0.326   0.182  7.739e-02     
ENSG00000259363  chr15.100396346    2.401  10.601    8.200      0.450     2.228     1.778  		-0.505   0.226  2.824e-02     -0.698   0.182  2.385e-04     -0.348   0.173  4.721e-02     -0.943   0.153  1.972e-08      0.597   0.150  1.649e-04     
ENSG00000189306   chr22.42881312   20.312  28.481    8.169     -0.288     0.081     0.369  		-1.277   0.206  2.547e-08     -1.381   0.175  1.214e-11     -1.236   0.196  1.054e-08     -1.120   0.154  1.362e-10      0.423   0.214  5.244e-02     
ENSG00000118579    chr4.17682218   11.187  19.137    7.950     -0.178    -0.283    -0.105  		-0.524   0.163  1.892e-03     -0.884   0.118  7.589e-11     -0.606   0.128  7.623e-06     -0.812   0.139  9.136e-08      0.480   0.156  3.019e-03     
ENSG00000104714      chr8.613232    1.375   9.306    7.931     -0.533    -0.404     0.129  		-0.533   0.141  3.159e-04     -0.634   0.143  2.709e-05     -0.349   0.154  2.615e-02     -0.219   0.157  1.670e-01      0.816   0.151  7.582e-07     
ENSG00000063854    chr16.1872160   28.937  36.811    7.874      0.240     0.559     0.319  		-0.903   0.136  3.727e-09     -1.200   0.107  2.896e-18     -0.849   0.134  8.447e-09     -0.931   0.112  1.073e-12      0.303   0.183  1.020e-01     
ENSG00000177465   chr14.74077485   16.708  24.524    7.816     -0.123     1.535     1.658  		 0.630   0.136  1.539e-05      0.921   0.115  5.998e-12      0.715   0.116  1.949e-08      0.696   0.124  2.410e-07     -0.614   0.180  1.042e-03     
ENSG00000117174    chr1.86209962   31.060  38.832    7.772     -0.394    -0.189     0.205  		-0.948   0.145  6.545e-09     -1.035   0.117  1.507e-13     -1.040   0.116  3.678e-14     -1.077   0.118  2.897e-14      0.273   0.179  1.323e-01     
ENSG00000132406     chr4.4250133    2.761  10.513    7.752     -0.152    -0.164    -0.012  		 0.516   0.152  1.134e-03      0.474   0.153  2.595e-03      0.510   0.151  1.113e-03      0.617   0.137  2.055e-05     -0.634   0.136  1.336e-05     
ENSG00000169193    chr7.23713197   14.180  21.917    7.737     -0.450    -0.575    -0.125  		 0.921   0.171  7.612e-07      0.846   0.174  5.283e-06      1.207   0.137  8.156e-14      1.099   0.230  7.050e-06     -0.264   0.167  1.181e-01     
ENSG00000161016   chr8.145991383   19.030  26.762    7.732      0.713     0.628    -0.085  		-0.658   0.133  4.688e-06     -0.814   0.136  5.970e-08     -0.908   0.100  2.567e-14     -0.796   0.124  7.205e-09      0.328   0.151  3.371e-02     
ENSG00000111728   chr12.22657308    0.658   8.329    7.671     -0.020    -0.039    -0.019  		 0.606   0.459  1.912e-01     -0.470   0.261  7.511e-02     -0.361   0.244  1.431e-01     -0.102   0.301  7.345e-01      1.285   0.154  2.668e-12     
ENSG00000185684  chr12.132552494    3.435  11.064    7.629      0.051     0.433     0.382  		-0.941   0.196  7.415e-06     -0.567   0.204  6.683e-03     -0.534   0.167  1.859e-03     -0.664   0.156  5.349e-05      0.750   0.172  4.063e-05     
ENSG00000152359    chr5.74957121   26.181  33.779    7.598     -0.061    -0.429    -0.368  		-1.237   0.129  9.775e-15     -0.952   0.134  3.616e-10     -1.059   0.145  1.085e-10     -1.145   0.158  1.542e-10      0.002   0.147  9.873e-01     
ENSG00000137054    chr9.37479758   16.521  24.079    7.558     -0.392    -0.477    -0.085  		-1.266   0.193  5.532e-09     -0.991   0.192  1.639e-06     -1.331   0.209  8.336e-09     -1.109   0.148  5.143e-11      0.139   0.165  4.005e-01     
ENSG00000243501    chr6.74022293    9.670  17.180    7.510     -0.101     1.291     1.392  		 1.537   0.249  3.113e-08      1.243   0.372  1.264e-03      1.431   0.272  9.423e-07      1.122   0.200  2.285e-07     -0.784   0.267  4.477e-03     
ENSG00000188707   chr7.150044262   35.061  42.564    7.503     -0.305    -0.279     0.026  		-0.803   0.161  3.697e-06     -1.292   0.120  2.676e-17     -1.172   0.132  5.452e-14     -1.035   0.093  2.344e-18      0.220   0.199  2.717e-01     
ENSG00000182362   chr21.47699856    3.818  11.303    7.485     -0.435     0.580     1.015  		-1.097   0.206  9.869e-07     -0.869   0.192  1.965e-05     -0.828   0.249  1.281e-03     -1.010   0.264  2.471e-04      0.366   0.147  1.494e-02     
ENSG00000128891   chr15.40795198   23.843  31.314    7.471     -0.034    -0.432    -0.398  		 0.843   0.172  5.157e-06      1.027   0.129  8.025e-12      0.930   0.129  1.845e-10      1.079   0.121  6.291e-14     -0.382   0.188  4.621e-02     
ENSG00000164904   chr5.125926839   13.872  21.341    7.469     -0.050     0.243     0.293  		 1.088   0.253  4.925e-05      1.512   0.253  5.530e-08      1.425   0.194  9.113e-11      1.524   0.245  1.646e-08     -0.206   0.201  3.092e-01     
ENSG00000124587    chr6.42942451   60.494  67.951    7.457     -0.396     0.682     1.078  		 1.095   0.089  8.373e-20      1.185   0.101  2.918e-19      1.236   0.108  3.669e-19      1.239   0.074  5.314e-29      0.029   0.181  8.736e-01     
ENSG00000106392     chr7.7256828    4.953  12.389    7.436     -0.153     1.576     1.729  		 0.629   0.196  1.943e-03      0.913   0.162  2.270e-07      0.645   0.200  1.726e-03      0.675   0.150  2.189e-05     -0.600   0.163  4.485e-04     
ENSG00000163755   chr3.148861991   -0.304   7.122    7.426      0.372     2.737     2.365  		 0.427   0.462  3.582e-01      1.677   0.383  3.500e-05      1.137   0.577  5.195e-02      1.758   0.559  2.264e-03     -1.065   0.226  1.102e-05     
ENSG00000203666   chr1.245216125   31.674  39.086    7.412     -0.386    -0.298     0.088  		-0.878   0.109  8.016e-12     -1.065   0.134  9.400e-12     -0.908   0.122  5.409e-11     -1.051   0.100  4.175e-17      0.133   0.157  4.005e-01     
ENSG00000186470    chr6.26322153   14.112  21.514    7.402     -0.186    -0.391    -0.205  		-1.244   0.186  3.406e-09     -1.429   0.203  5.686e-10     -1.351   0.237  1.525e-07     -1.532   0.313  4.391e-06      0.042   0.168  8.013e-01     
ENSG00000167074   chr22.41747717   20.465  27.809    7.344      0.217     0.210    -0.007  		 0.856   0.150  2.107e-07      0.929   0.114  4.175e-12      1.092   0.132  1.000e-12      0.792   0.157  2.305e-06     -0.317   0.171  6.842e-02     
ENSG00000174123    chr4.38757525    8.482  15.783    7.301     -0.422    -0.186     0.236  		 0.805   0.192  7.468e-05      0.924   0.149  2.255e-08      0.624   0.135  1.274e-05      0.960   0.243  1.581e-04     -0.743   0.200  3.915e-04     
ENSG00000215306   chr14.23268055    3.888  11.176    7.288      0.703     0.079    -0.624  		 0.468   0.177  1.003e-02      1.335   0.201  3.122e-09      0.513   0.223  2.410e-02      0.691   0.162  5.060e-05     -0.509   0.168  3.471e-03     
ENSG00000166452    chr11.9021866   11.986  19.244    7.258     -0.343    -0.288     0.055  		 0.769   0.164  1.207e-05      0.612   0.150  1.041e-04      0.758   0.117  4.218e-09      0.984   0.159  1.817e-08     -0.552   0.176  2.511e-03     
ENSG00000139998   chr14.65346895    2.686   9.931    7.245      0.489     1.475     0.986  		-0.834   0.250  1.298e-03     -1.171   0.247  9.147e-06     -0.810   0.234  8.367e-04     -0.777   0.189  9.229e-05      0.466   0.153  3.246e-03     
ENSG00000230493   chr17.19204608    8.786  16.023    7.237     -0.276    -0.276     0.000  		 1.453   0.336  4.557e-05      1.140   0.198  1.455e-07      1.344   0.209  5.564e-09      1.112   0.267  7.271e-05     -0.198   0.170  2.463e-01     
ENSG00000140905   chr16.81072744   13.429  20.590    7.161     -0.301    -0.274     0.027  		 1.224   0.237  1.880e-06      1.561   0.249  1.632e-08      1.242   0.287  3.929e-05      1.449   0.187  1.614e-11     -0.147   0.192  4.469e-01     
ENSG00000138036    chr2.43990828    3.016  10.171    7.155     -0.037    -0.037     0.000  		-1.878   0.469  1.426e-04     -2.032   0.463  3.375e-05     -2.208   0.679  1.613e-03     -1.623   0.298  4.909e-07      0.206   0.192  2.882e-01     
ENSG00000213533    chr3.52929072    9.561  16.704    7.143      0.641     0.641     0.000  		 0.911   0.210  4.288e-05      1.469   0.236  1.913e-08      0.946   0.185  1.728e-06      1.197   0.284  6.057e-05     -0.882   0.263  1.273e-03     
ENSG00000137767   chr15.45947083    8.912  16.035    7.123      0.495     0.384    -0.111  		 1.740   0.377  1.607e-05      1.217   0.302  1.231e-04      1.376   0.243  1.853e-07      1.573   0.239  3.299e-09     -0.101   0.178  5.730e-01     
ENSG00000146281    chr6.89903880   12.563  19.666    7.103     -0.480    -0.512    -0.032  		-0.944   0.159  8.593e-08     -1.033   0.164  1.383e-08     -0.599   0.144  7.221e-05     -0.919   0.148  1.927e-08      0.323   0.160  4.785e-02     
ENSG00000126790   chr14.59943174    7.202  14.219    7.017     -0.273     0.110     0.383  		-0.650   0.153  5.956e-05     -0.582   0.185  2.357e-03     -0.681   0.149  1.580e-05     -0.932   0.147  1.064e-08      0.484   0.157  2.913e-03     
ENSG00000142794    chr1.21775497   16.916  23.930    7.014     -0.315    -0.224     0.091  		 0.842   0.145  1.343e-07      0.858   0.154  3.026e-07      1.042   0.143  1.270e-10      0.891   0.138  6.438e-09     -0.295   0.162  7.246e-02     
ENSG00000092036   chr14.23417792   23.526  30.536    7.010      1.227     1.202    -0.025  		-0.664   0.128  1.715e-06     -0.817   0.122  2.291e-09     -0.825   0.122  1.315e-09     -0.968   0.101  2.972e-15      0.519   0.194  9.179e-03     
ENSG00000106733    chr9.77756950    5.822  12.825    7.003      1.188     0.746    -0.442  		-0.804   0.154  1.506e-06     -0.654   0.157  7.622e-05     -0.212   0.159  1.865e-01     -0.753   0.133  1.973e-07      0.625   0.179  7.962e-04     
ENSG00000125166   chr16.58800480   -0.270   6.650    6.920      0.398     1.864     1.466  		 0.750   0.389  5.749e-02      0.512   0.422  2.279e-01      0.982   0.320  2.839e-03      1.232   0.443  6.633e-03     -1.403   0.249  2.858e-07     
ENSG00000175279    chr1.10488374    0.333   7.211    6.878     -0.031     2.348     2.379  		-0.462   0.169  7.901e-03     -0.138   0.147  3.513e-01     -0.132   0.150  3.811e-01     -0.785   0.144  4.437e-07      0.643   0.144  2.910e-05     
ENSG00000258908   chr14.20958725    0.220   7.078    6.858      0.169    -0.002    -0.171  		-0.407   0.187  3.216e-02     -0.470   0.203  2.320e-02     -0.327   0.187  8.346e-02     -0.679   0.162  6.520e-05      0.712   0.142  3.590e-06     
ENSG00000006114   chr17.35953632    1.844   8.697    6.853      0.000     0.000     0.000  		-0.157   0.186  4.006e-01      0.038   0.225  8.648e-01     -0.221   0.212  2.984e-01      0.205   0.165  2.194e-01      1.060   0.115  5.883e-14     
ENSG00000115687   chr2.242037938    3.057   9.890    6.833     -0.007    -0.125    -0.118  		-1.032   0.249  8.623e-05     -0.566   0.349  1.087e-01     -0.760   0.272  6.359e-03     -1.197   0.207  1.065e-07      0.713   0.214  1.335e-03     
ENSG00000139192    chr12.6623097    1.541   8.335    6.794      0.877     1.159     0.282  		-0.267   0.157  9.348e-02     -0.708   0.126  2.681e-07     -0.335   0.169  5.019e-02     -0.328   0.148  2.894e-02      0.739   0.158  1.286e-05     
ENSG00000082213    chr5.31501748    1.433   8.217    6.784     -0.168    -0.138     0.030  		 1.159   0.576  4.788e-02      2.545   0.971  1.041e-02      0.000   0.000  1.000e+00      1.443   0.194  6.912e-11     -0.211   0.167  2.092e-01     
ENSG00000241945   chr21.45586002   13.772  20.540    6.768     -0.284     0.999     1.283  		-1.013   0.176  1.778e-07     -0.883   0.183  6.097e-06     -0.981   0.141  5.906e-10     -0.993   0.174  1.581e-07      0.267   0.163  1.054e-01     
ENSG00000142632    chr1.16538345    3.445  10.187    6.742      0.689     0.001    -0.688  		 0.900   0.256  7.295e-04      1.033   0.242  5.102e-05      1.107   0.258  4.565e-05      0.781   0.244  1.948e-03     -0.770   0.214  5.732e-04     
ENSG00000162620    chr1.74623074   20.286  27.016    6.730      0.184     1.768     1.584  		 0.606   0.165  4.400e-04      1.044   0.108  3.943e-15      0.812   0.118  8.352e-10      0.833   0.137  2.856e-08     -0.473   0.199  1.970e-02     
ENSG00000136856   chr9.130094526    5.781  12.506    6.725     -0.371     0.500     0.871  		-0.226   0.167  1.791e-01      0.565   0.170  1.306e-03      0.923   0.157  7.253e-08      0.915   0.155  6.593e-08     -1.600   0.562  5.703e-03     
ENSG00000166436    chr11.8701836   42.755  49.466    6.711     -0.245    -0.245     0.000  		 1.086   0.127  8.542e-13      1.131   0.124  3.603e-14      1.040   0.099  2.541e-17      1.122   0.100  1.636e-18     -0.367   0.219  9.770e-02     
ENSG00000173272   chr2.132229958    0.124   6.782    6.658     -0.052    -0.288    -0.236  		 0.125   0.260  6.311e-01      0.098   0.180  5.874e-01      0.303   0.233  1.968e-01      0.268   0.197  1.770e-01     -0.987   0.126  2.506e-11     
ENSG00000197417    chr17.3495214    4.605  11.254    6.649      0.020    -0.328    -0.348  		 0.632   0.134  1.079e-05      0.365   0.171  3.563e-02      0.515   0.135  2.364e-04      0.602   0.144  6.901e-05     -0.799   0.176  2.141e-05     
ENSG00000187630   chr14.24494193   -0.071   6.501    6.572     -0.245    -0.017     0.228  		-1.210   0.575  3.864e-02     -1.621   0.287  2.291e-07     -0.784   0.454  8.764e-02     -1.010   0.441  2.428e-02      0.511   0.169  3.403e-03     
ENSG00000105499   chr19.48628761    4.186  10.752    6.566      0.039     1.251     1.212  		 1.109   0.353  2.390e-03      1.225   0.348  7.077e-04      1.480   0.261  1.683e-07      1.228   0.263  1.116e-05     -0.276   0.176  1.209e-01     
ENSG00000140043   chr14.74318786   -0.147   6.405    6.552      0.000     0.000     0.000  		-0.459   0.257  7.729e-02     -0.862   0.239  5.334e-04     -0.336   0.197  9.189e-02     -0.697   0.218  1.961e-03      0.689   0.146  1.066e-05     
ENSG00000136573    chr8.11307469   11.332  17.881    6.549     -0.300    -0.462    -0.162  		-0.621   0.186  1.299e-03     -0.720   0.139  1.472e-06     -0.598   0.129  1.225e-05     -0.945   0.122  1.519e-11      0.368   0.156  2.098e-02     
ENSG00000097046    chr1.91943207   14.024  20.528    6.504     -0.445    -0.096     0.349  		-0.700   0.139  3.287e-06     -0.636   0.153  7.883e-05     -0.794   0.111  2.168e-10     -0.918   0.143  6.695e-09      0.347   0.155  2.856e-02     
ENSG00000152778   chr10.91185592   12.442  18.944    6.502     -0.290     0.085     0.375  		-0.866   0.182  9.308e-06     -0.539   0.194  6.646e-03     -1.014   0.164  1.796e-08     -0.976   0.125  1.036e-11      0.339   0.176  5.751e-02     
ENSG00000134627   chr11.94327430    8.240  14.735    6.495     -0.305     1.108     1.413  		 0.130   0.176  4.641e-01      0.725   0.140  1.465e-06      0.793   0.122  4.059e-09      0.809   0.150  6.137e-07     -0.367   0.163  2.719e-02     
ENSG00000056050   chr4.170676210    8.075  14.566    6.491      0.033     0.189     0.156  		-0.957   0.238  1.341e-04     -0.963   0.161  5.951e-08     -0.752   0.193  1.934e-04     -1.158   0.205  2.082e-07      0.275   0.158  8.639e-02     
ENSG00000232629    chr6.32684387   -0.250   6.218    6.468     -0.002     0.192     0.194  		 0.464   0.195  2.017e-02      0.069   0.211  7.457e-01      0.180   0.310  5.640e-01      0.254   0.208  2.263e-01     -0.984   0.139  7.144e-10     
ENSG00000162174   chr11.62060451    4.931  11.369    6.438     -0.402    -0.418    -0.016  		 0.491   0.198  1.548e-02      0.985   0.229  4.537e-05      0.802   0.161  2.984e-06      0.840   0.173  5.344e-06     -0.423   0.156  8.281e-03     
ENSG00000177483   chr2.238647468   10.308  16.739    6.431     -0.405    -0.586    -0.181  		 1.009   0.181  3.418e-07      0.706   0.163  4.143e-05      0.601   0.163  3.933e-04      1.210   0.164  9.375e-11     -0.186   0.150  2.176e-01     
ENSG00000178802   chr15.75240030    7.044  13.466    6.422     -0.202    -0.143     0.059  		-0.800   0.154  1.603e-06     -0.531   0.180  4.072e-03     -0.626   0.143  3.411e-05     -0.927   0.161  1.323e-07      0.364   0.146  1.486e-02     
ENSG00000167740    chr17.4064164    0.414   6.830    6.416     -0.088     0.227     0.315  		-0.141   0.189  4.603e-01     -0.760   0.169  2.209e-05     -0.407   0.187  3.170e-02     -0.781   0.214  4.519e-04      0.543   0.138  1.864e-04     
ENSG00000108651   chr17.30290577    2.960   9.372    6.412     -0.416     1.833     2.249  		-0.501   0.231  3.328e-02     -1.037   0.165  1.539e-08     -0.383   0.179  3.538e-02     -0.657   0.210  2.368e-03      0.701   0.195  5.744e-04     
ENSG00000107643   chr10.49467619    0.262   6.673    6.411     -0.291     1.324     1.615  		-0.829   0.290  5.496e-03     -1.460   0.434  1.175e-03     -1.070   0.354  3.254e-03     -1.009   0.264  2.493e-04      0.474   0.152  2.537e-03     
ENSG00000205609   chr16.28350059    2.142   8.505    6.363     -0.211    -0.261    -0.050  		 0.570   0.153  3.579e-04      0.379   0.160  2.013e-02      0.486   0.144  1.132e-03      0.507   0.149  1.013e-03     -0.673   0.148  2.104e-05     
ENSG00000163319    chr4.84322895    1.086   7.447    6.361     -0.083    -0.204    -0.121  		-0.835   0.218  2.579e-04     -1.065   0.279  2.641e-04     -0.683   0.202  1.093e-03     -0.752   0.344  3.127e-02      0.521   0.155  1.180e-03     
ENSG00000104055   chr15.43597297    8.567  14.920    6.353     -0.402     0.310     0.712  		 1.052   0.161  6.115e-09      0.654   0.175  3.331e-04      0.437   0.164  9.051e-03      0.916   0.162  1.867e-07     -0.636   0.212  3.594e-03     
ENSG00000172803   chr11.65663239    9.058  15.396    6.338      0.104     0.118     0.014  		-0.605   0.172  7.328e-04     -0.921   0.178  1.577e-06     -0.966   0.184  9.608e-07     -1.068   0.181  6.848e-08      0.342   0.168  4.504e-02     
ENSG00000164306   chr4.185620500   -0.274   6.043    6.317     -0.311     0.273     0.584  		-0.455   0.277  1.044e-01      1.352   0.289  1.104e-05      0.022   0.259  9.310e-01      0.532   0.280  6.041e-02     -0.761   0.159  8.103e-06     
ENSG00000104518   chr8.144685271    1.386   7.649    6.263     -0.492     0.587     1.079  		-0.828   0.205  1.256e-04     -0.749   0.224  1.219e-03     -0.510   0.185  7.115e-03     -0.856   0.254  1.141e-03      0.492   0.144  1.048e-03     
ENSG00000160803   chr1.156027292    1.465   7.719    6.254     -0.530    -0.477     0.053  		 0.564   0.203  6.934e-03      0.549   0.170  1.771e-03      0.593   0.174  9.859e-04      0.462   0.155  3.660e-03     -0.665   0.150  3.197e-05     
ENSG00000155906   chr6.151729581    0.048   6.294    6.246     -0.380    -0.386    -0.006  		-0.597   0.190  2.427e-03     -0.659   0.180  4.471e-04     -0.421   0.198  3.585e-02     -0.193   0.207  3.541e-01      0.691   0.146  1.058e-05     
ENSG00000126246   chr19.36213072    9.827  16.069    6.242     -0.289     0.020     0.309  		-0.965   0.149  9.115e-09     -0.657   0.176  3.516e-04     -1.004   0.141  2.460e-10     -0.475   0.208  2.478e-02      0.343   0.173  5.106e-02     
ENSG00000248592    chr3.52929072   10.356  16.589    6.233      0.116     0.116     0.000  		 0.948   0.208  1.899e-05      1.426   0.239  5.824e-08      0.928   0.186  2.875e-06      1.304   0.279  1.048e-05     -0.784   0.267  4.460e-03     
ENSG00000086504     chr16.358322   15.090  21.301    6.211     -0.475    -0.196     0.279  		-0.779   0.140  3.662e-07     -0.688   0.135  2.035e-06     -0.967   0.125  1.568e-11     -0.696   0.139  2.732e-06      0.321   0.159  4.760e-02     
ENSG00000103540   chr16.19497948   11.491  17.690    6.199     -0.322    -0.468    -0.146  		-0.621   0.217  5.480e-03     -0.736   0.214  9.074e-04     -1.232   0.167  7.283e-11     -1.224   0.167  1.031e-10      0.116   0.165  4.849e-01     
ENSG00000116127    chr2.73580865   19.560  25.725    6.165     -0.286    -0.448    -0.162  		 0.805   0.144  3.175e-07      0.797   0.131  3.428e-08      0.732   0.159  1.344e-05      1.054   0.106  5.938e-16     -0.187   0.159  2.423e-01     
ENSG00000184110   chr16.28608938    2.356   8.510    6.154     -0.481     0.829     1.310  		 0.517   0.158  1.627e-03      0.583   0.154  2.819e-04      0.430   0.143  3.436e-03      0.454   0.159  5.476e-03     -0.728   0.159  1.786e-05     
ENSG00000156535    chr6.74430218    1.736   7.881    6.145      0.742     0.573    -0.169  		 0.194   0.168  2.510e-01      0.466   0.144  1.770e-03      0.235   0.147  1.141e-01      0.791   0.133  5.799e-08     -0.512   0.143  6.361e-04     
ENSG00000236624    chr1.45952571   56.200  62.338    6.138     -0.168    -0.185    -0.017  		-1.135   0.110  4.537e-16     -1.266   0.111  1.588e-18     -1.225   0.107  2.526e-19     -1.315   0.090  4.830e-25     -0.245   0.160  1.310e-01     
ENSG00000178381     chr7.1108530    5.502  11.618    6.116     -0.485    -0.043     0.442  		-0.557   0.151  4.284e-04     -0.624   0.139  2.429e-05     -0.661   0.142  1.145e-05     -0.472   0.144  1.461e-03      0.616   0.161  2.723e-04     
ENSG00000176945   chr3.195475306   15.793  21.905    6.112     -0.100     0.697     0.797  		-1.341   0.216  2.540e-08     -0.968   0.163  6.556e-08     -0.983   0.198  3.196e-06     -1.017   0.157  5.224e-09      0.627   0.242  1.162e-02     
ENSG00000143797     chr2.9094905   -0.453   5.659    6.112     -0.322    -0.382    -0.060  		-0.452   0.236  5.936e-02     -0.695   0.284  1.657e-02     -0.328   0.335  3.291e-01     -0.914   0.268  9.931e-04      0.738   0.148  3.960e-06     
ENSG00000242612     chr16.493844    3.126   9.211    6.085      0.548     0.376    -0.172  		-0.616   0.171  5.655e-04     -0.640   0.137  1.085e-05     -0.593   0.152  1.805e-04     -0.281   0.146  5.679e-02      0.534   0.146  4.520e-04     
ENSG00000161981      chr16.92224    8.064  14.141    6.077      0.259    -0.123    -0.382  		 0.911   0.189  7.155e-06      0.798   0.199  1.363e-04      0.860   0.167  1.545e-06      1.189   0.225  8.853e-07     -0.320   0.165  5.631e-02     
ENSG00000251503    chr1.10488374    0.234   6.309    6.075      0.199     2.077     1.878  		-0.361   0.172  3.945e-02     -0.251   0.145  8.806e-02     -0.107   0.150  4.780e-01     -0.732   0.147  3.183e-06      0.645   0.144  2.687e-05     
ENSG00000006282   chr17.48593134    2.567   8.641    6.074     -0.191    -0.433    -0.242  		-0.315   0.208  1.333e-01     -0.792   0.190  7.374e-05     -0.940   0.164  1.312e-07     -0.533   0.237  2.727e-02      0.442   0.155  5.582e-03     
ENSG00000105974   chr7.116140149    2.177   8.248    6.071      1.820     2.213     0.393  		 0.858   0.289  3.974e-03      1.026   0.281  4.622e-04     -0.021   0.372  9.554e-01      0.859   0.177  5.571e-06     -1.078   0.270  1.506e-04     
ENSG00000108556    chr17.4819887    7.633  13.700    6.067      0.002     0.101     0.099  		 1.017   0.305  1.338e-03      1.180   0.285  8.260e-05      1.259   0.326  2.158e-04      1.116   0.153  1.300e-10     -0.315   0.189  1.000e-01     
ENSG00000165935   chr12.27637742    0.529   6.558    6.029      3.461     4.256     0.795  		-0.947   0.383  1.566e-02     -1.120   0.446  1.407e-02     -0.496   0.348  1.583e-01      0.759   0.714  2.902e-01      0.859   0.140  3.581e-08     
ENSG00000166750   chr17.33536170   17.627  23.649    6.022     -0.550    -0.620    -0.070  		 0.799   0.138  1.550e-07      0.875   0.126  8.433e-10      0.808   0.127  7.474e-09      0.740   0.126  7.245e-08     -0.283   0.155  7.248e-02     
ENSG00000108278   chr17.34819251    1.623   7.616    5.993     -0.207     0.206     0.413  		-0.432   0.192  2.730e-02     -0.502   0.169  3.801e-03     -0.297   0.186  1.138e-01     -1.003   0.173  1.119e-07      0.480   0.147  1.689e-03     
ENSG00000116883    chr1.36757801   15.385  21.367    5.982     -0.321    -0.401    -0.080  		-0.514   0.141  5.087e-04     -0.886   0.117  4.244e-11     -0.821   0.121  1.123e-09     -0.653   0.124  9.632e-07      0.303   0.157  5.700e-02     
ENSG00000184227   chr14.74060127    4.244  10.225    5.981     -0.340     1.010     1.350  		 0.260   0.151  8.778e-02      0.698   0.126  3.892e-07      0.462   0.136  1.004e-03      0.448   0.136  1.414e-03     -0.826   0.189  3.918e-05     
ENSG00000136156   chr13.48845318    9.500  15.479    5.979     -0.343     2.117     2.460  		 0.431   0.185  2.265e-02      0.655   0.160  9.566e-05      0.840   0.145  1.015e-07      0.953   0.138  8.111e-10     -0.406   0.174  2.214e-02     
ENSG00000008988    chr8.56986737    1.902   7.878    5.976     -0.038    -0.140    -0.102  		 0.681   0.190  5.856e-04      0.300   0.204  1.453e-01      0.533   0.154  8.411e-04      0.800   0.179  2.369e-05     -0.527   0.148  6.540e-04     
ENSG00000177697     chr11.824987   12.113  18.083    5.970     -0.328    -0.574    -0.246  		 0.752   0.150  3.536e-06      0.778   0.152  2.111e-06      0.755   0.148  1.867e-06      0.844   0.140  3.972e-08     -0.478   0.176  8.362e-03     
ENSG00000171130   chr7.149562275    8.083  14.047    5.964     -0.072    -0.072     0.000  		 1.952   0.407  7.890e-06      1.636   0.385  5.727e-05      1.634   0.387  5.883e-05      1.593   0.252  1.089e-08     -0.238   0.240  3.242e-01     
ENSG00000226742   chr18.77748975   11.854  17.800    5.946     -0.316    -0.288     0.028  		-0.743   0.256  4.860e-03     -1.085   0.152  3.353e-10     -1.145   0.165  5.403e-10     -0.913   0.223  9.201e-05      0.253   0.181  1.672e-01     
ENSG00000100413   chr22.41866938    9.543  15.488    5.945      1.499     1.450    -0.049  		 0.999   0.164  4.041e-08      0.720   0.140  1.777e-06      0.561   0.171  1.444e-03      0.793   0.167  7.791e-06     -0.593   0.197  3.578e-03     
ENSG00000065883    chr7.40012831    3.084   9.011    5.927     -0.051    -0.051     0.000  		 0.338   0.162  4.020e-02      0.683   0.146  1.179e-05      0.186   0.162  2.556e-01      0.722   0.147  4.273e-06     -0.805   0.199  1.287e-04     
ENSG00000141759   chr18.77726121    1.653   7.570    5.917     -0.387     0.631     1.018  		 0.063   0.185  7.338e-01      0.635   0.160  1.571e-04      0.477   0.156  2.929e-03      0.795   0.171  1.175e-05     -0.511   0.150  1.072e-03     
ENSG00000258653   chr14.74318786   -0.209   5.706    5.915      0.034    -0.069    -0.103  		-0.373   0.258  1.533e-01     -0.847   0.240  6.790e-04     -0.292   0.198  1.434e-01     -0.707   0.218  1.671e-03      0.663   0.148  2.484e-05     
ENSG00000204525    chr6.31300286    0.535   6.449    5.914     -0.355     0.458     0.813  		 0.031   0.173  8.587e-01      0.026   0.165  8.730e-01      0.378   0.156  1.741e-02     -0.528   0.156  1.048e-03      0.745   0.121  3.076e-08     
ENSG00000168268    chr3.52575831   13.054  18.949    5.895      0.015    -0.288    -0.303  		-0.706   0.153  1.487e-05     -0.851   0.119  3.367e-10     -0.412   0.150  7.280e-03     -0.969   0.131  8.926e-11      0.196   0.150  1.961e-01     
ENSG00000262560   chr15.44174099    3.283   9.159    5.876     -0.038     0.110     0.148  		 1.274   0.298  5.409e-05      0.746   0.227  1.521e-03      1.011   0.210  5.772e-06      2.035   0.548  3.606e-04     -0.310   0.169  7.048e-02     
ENSG00000168724    chr5.34982311    3.114   8.988    5.874     -0.369    -0.334     0.035  		 0.777   0.274  5.877e-03      1.206   0.374  1.793e-03      1.237   0.348  6.001e-04      1.407   0.233  3.701e-08     -0.225   0.162  1.688e-01     
ENSG00000204899   chr13.73300234    0.932   6.796    5.864     -0.229    -0.260    -0.031  		 0.223   0.205  2.805e-01     -0.372   0.170  3.203e-02     -0.034   0.172  8.424e-01      0.123   0.214  5.653e-01      0.911   0.120  6.401e-11     
ENSG00000149196   chr11.85978664    0.552   6.414    5.862      0.346     1.264     0.918  		 0.340   0.164  4.153e-02      0.627   0.148  6.044e-05      0.361   0.140  1.180e-02      0.236   0.154  1.281e-01     -0.617   0.135  1.902e-05     
ENSG00000254614   chr11.64969913    7.670  13.498    5.828     -0.433    -0.410     0.023  		 0.609   0.138  3.543e-05      0.682   0.138  3.785e-06      0.520   0.136  2.450e-04      0.612   0.141  3.941e-05     -0.679   0.179  2.941e-04     
ENSG00000064886   chr1.111754122   -0.127   5.699    5.826     -0.465    -0.219     0.246  		 0.605   0.333  7.336e-02      0.739   0.174  5.738e-05      0.040   0.264  8.812e-01      0.796   0.257  2.597e-03     -0.596   0.150  1.688e-04     
ENSG00000112308    chr6.24717056    9.649  15.436    5.787     -0.410    -0.021     0.389  		-0.450   0.222  4.558e-02     -0.841   0.155  5.739e-07     -0.850   0.150  1.783e-07     -0.926   0.154  4.132e-08      0.398   0.177  2.762e-02     
ENSG00000155465   chr14.23268055    7.224  12.975    5.751     -0.372    -0.530    -0.158  		 0.645   0.170  2.881e-04      1.218   0.210  1.190e-07      0.555   0.222  1.437e-02      0.881   0.151  9.000e-08     -0.363   0.173  3.976e-02     
ENSG00000153933   chr17.54936652   16.071  21.822    5.751     -0.087     1.328     1.415  		-0.712   0.152  1.173e-05     -0.887   0.160  3.462e-07     -0.712   0.146  4.486e-06     -0.951   0.112  4.454e-13      0.349   0.177  5.214e-02     
ENSG00000171298   chr17.78055758    2.680   8.418    5.738     -0.290     0.243     0.533  		-0.474   0.146  1.743e-03     -0.582   0.159  4.419e-04     -0.321   0.154  4.031e-02     -0.593   0.136  3.383e-05      0.561   0.145  2.275e-04     
ENSG00000140264   chr15.44133585    2.023   7.751    5.728      2.208     2.088    -0.120  		 1.089   0.307  6.752e-04      0.823   0.220  3.480e-04      0.901   0.212  5.070e-05      1.619   0.564  5.117e-03     -0.430   0.169  1.274e-02     
ENSG00000122678    chr7.44077439   -0.478   5.238    5.716      0.917     0.498    -0.419  		 0.362   0.294  2.227e-01      0.401   0.322  2.168e-01      0.498   0.229  3.246e-02      0.584   0.232  1.354e-02     -0.855   0.153  3.389e-07     
ENSG00000135314    chr6.74022293    9.810  15.521    5.711     -0.242     1.085     1.327  		 1.573   0.246  1.211e-08      1.230   0.373  1.426e-03      1.134   0.287  1.533e-04      1.178   0.196  4.174e-08     -0.620   0.273  2.596e-02     
ENSG00000043514    chr1.40361783   -0.552   5.153    5.705     -0.366    -0.480    -0.114  		-0.248   0.192  2.014e-01     -0.492   0.200  1.589e-02     -0.393   0.202  5.471e-02     -0.181   0.192  3.472e-01      0.788   0.134  1.157e-07     
ENSG00000167196   chr15.76279833    0.824   6.502    5.678      0.757     0.757     0.000  		-1.852   0.552  1.248e-03     -1.575   0.299  1.124e-06     -2.575   0.972  9.562e-03     -2.564   0.972  9.863e-03      0.309   0.198  1.240e-01     
ENSG00000119326   chr9.111700976    1.406   7.076    5.670     -0.349    -0.052     0.297  		-0.231   0.591  6.976e-01      1.662   0.325  2.043e-06      1.120   0.344  1.602e-03      1.745   0.381  1.537e-05     -0.128   0.159  4.226e-01     
ENSG00000068654    chr2.86262009   -0.127   5.529    5.656     -0.239    -0.243    -0.004  		-1.312   0.439  3.808e-03      0.128   0.590  8.288e-01     -0.843   0.269  2.336e-03     -0.504   1.008  6.182e-01      0.725   0.145  3.571e-06     
ENSG00000111252  chr12.111910590   -0.514   5.132    5.646      1.056    -0.078    -1.134  		-0.354   0.207  9.096e-02     -0.227   0.173  1.927e-01     -0.264   0.184  1.548e-01     -0.265   0.200  1.889e-01      0.777   0.124  2.032e-08     
ENSG00000103657   chr15.64181470   10.962  16.584    5.622     -0.441     0.196     0.637  		 0.640   0.135  9.996e-06      0.495   0.158  2.342e-03      0.548   0.132  7.730e-05      0.926   0.118  1.076e-11     -0.480   0.181  9.856e-03     
ENSG00000196247    chr7.64198319    2.226   7.831    5.605     -0.293    -0.310    -0.017  		-0.910   0.360  1.363e-02     -1.092   0.268  1.066e-04     -1.324   0.306  3.898e-05     -1.241   0.327  2.725e-04      0.356   0.176  4.661e-02     
ENSG00000151893  chr10.120548139    0.241   5.844    5.603      0.106     0.606     0.500  		-0.528   0.190  6.757e-03     -0.418   0.181  2.337e-02     -0.167   0.164  3.095e-01     -0.469   0.142  1.386e-03      0.756   0.154  5.490e-06     
ENSG00000172057   chr17.38122686    3.412   9.008    5.596     -0.338    -0.296     0.042  		-0.668   0.157  5.812e-05     -0.401   0.153  1.039e-02     -0.647   0.140  1.269e-05     -0.433   0.160  8.330e-03      0.523   0.149  7.433e-04     
ENSG00000100890   chr14.35604892   10.554  16.142    5.588      0.015     0.034     0.019  		 0.790   0.217  5.038e-04      1.201   0.184  5.505e-09      0.976   0.150  3.969e-09      0.534   0.155  8.979e-04     -0.371   0.196  6.158e-02     
ENSG00000138495   chr3.119352504    6.100  11.669    5.569     -0.503    -0.294     0.209  		-0.507   0.170  3.795e-03     -0.707   0.164  4.495e-05     -0.890   0.155  1.195e-07     -0.727   0.173  6.339e-05      0.308   0.142  3.292e-02     
ENSG00000196689    chr17.3495214    1.284   6.842    5.558     -0.561     2.037     2.598  		-0.576   0.137  7.412e-05     -0.494   0.167  4.072e-03     -0.278   0.142  5.359e-02     -0.248   0.156  1.138e-01      0.831   0.174  8.724e-06     
ENSG00000165983   chr10.16526840    5.612  11.162    5.550      0.066     0.328     0.262  		 0.544   0.153  6.686e-04      0.767   0.133  1.293e-07      0.474   0.137  8.428e-04      0.498   0.147  1.071e-03     -0.487   0.153  2.103e-03     
ENSG00000136371   chr15.80100264   13.186  18.706    5.520     -0.342    -0.199     0.143  		 0.917   0.195  1.102e-05      1.029   0.136  5.339e-11      0.917   0.154  4.860e-08      0.611   0.171  5.844e-04     -0.352   0.189  6.574e-02     
ENSG00000173200   chr3.122292124   -0.402   5.113    5.515      1.044     0.258    -0.786  		-0.307   0.254  2.309e-01     -0.555   0.260  3.574e-02     -0.892   0.359  1.495e-02     -0.696   0.218  1.916e-03      0.683   0.148  1.678e-05     
ENSG00000230107   chr22.42866077   17.427  22.933    5.506     -0.279    -0.145     0.134  		 0.620   0.178  8.497e-04      1.079   0.154  5.863e-10      0.951   0.186  1.797e-06      1.133   0.130  1.632e-13     -0.253   0.199  2.068e-01     
ENSG00000181619   chr14.59833172    0.735   6.241    5.506     -0.317    -0.585    -0.268  		-0.671   0.167  1.380e-04     -0.378   0.160  2.044e-02     -0.345   0.171  4.622e-02     -0.357   0.148  1.815e-02      0.627   0.143  3.861e-05     
ENSG00000117151    chr1.84944363   -0.420   5.086    5.506      0.579     1.086     0.507  		 0.353   0.228  1.256e-01      1.153   0.275  6.872e-05     -0.462   0.191  1.774e-02      0.847   0.385  3.036e-02     -0.615   0.166  4.142e-04     
ENSG00000122034   chr13.28010389    9.774  15.259    5.485     -0.427    -0.475    -0.048  		-0.733   0.158  1.454e-05     -1.101   0.175  1.410e-08     -0.844   0.189  2.268e-05     -0.818   0.174  9.932e-06      0.259   0.160  1.098e-01     
ENSG00000119685   chr14.76124380    4.441   9.913    5.472     -0.342     0.119     0.461  		 0.249   0.183  1.768e-01      0.878   0.148  6.926e-08      0.679   0.134  2.076e-06      0.375   0.199  6.285e-02     -0.496   0.176  6.102e-03     
ENSG00000174093   chr17.36415046   -0.135   5.330    5.465      0.105     0.365     0.260  		 1.404   0.339  8.704e-05      0.695   0.268  1.122e-02      0.659   0.249  9.658e-03      0.559   0.458  2.263e-01     -0.573   0.160  5.942e-04     
ENSG00000197927   chr2.132554697   13.515  18.974    5.459     -0.326     0.444     0.770  		-0.696   0.142  5.468e-06     -0.864   0.129  2.718e-09     -0.745   0.130  1.238e-07     -0.745   0.154  5.705e-06      0.313   0.157  5.031e-02     
ENSG00000155542    chr5.56277191   18.007  23.463    5.456     -0.355    -0.499    -0.144  		 0.848   0.221  2.518e-04      1.283   0.143  7.631e-14      0.719   0.184  1.828e-04      1.129   0.139  3.014e-12      0.008   0.165  9.593e-01     
ENSG00000068097   chr17.58079291    1.336   6.790    5.454      0.377     0.918     0.541  		 1.027   0.247  8.538e-05      0.842   0.223  3.054e-04      0.667   0.308  3.293e-02      1.212   0.328  3.890e-04     -0.304   0.141  3.395e-02     
ENSG00000265818     chr6.8111821    6.883  12.315    5.432      0.271     0.114    -0.157  		-1.110   0.333  1.314e-03     -1.256   0.217  1.215e-07     -0.884   0.192  1.306e-05     -1.438   0.339  5.456e-05      0.386   0.209  6.876e-02     
ENSG00000125450   chr17.73204530   11.033  16.462    5.429      0.071     0.011    -0.060  		-0.744   0.157  1.016e-05     -1.011   0.149  1.821e-09     -0.931   0.152  2.477e-08     -0.616   0.231  9.012e-03      0.294   0.172  9.104e-02     
ENSG00000085063   chr11.33841739    6.716  12.144    5.428      0.402     1.643     1.241  		-0.023   0.180  8.994e-01     -0.553   0.164  1.128e-03     -0.936   0.146  6.018e-09     -0.802   0.133  3.493e-08      0.166   0.153  2.798e-01     
ENSG00000177646   chr3.128573706    3.638   9.052    5.414     -0.313    -0.194     0.119  		 1.844   0.688  9.018e-03      2.087   0.544  2.424e-04      2.394   0.672  5.902e-04      1.633   0.272  4.288e-08     -0.113   0.211  5.955e-01     
ENSG00000104731   chr16.87797753    0.897   6.307    5.410      1.239     1.407     0.168  		-0.708   0.210  1.159e-03     -0.332   0.215  1.257e-01     -0.098   0.207  6.375e-01     -0.888   0.163  4.350e-07      0.435   0.149  4.720e-03     
ENSG00000050130   chr14.59948447   -0.038   5.367    5.405     -0.385     2.049     2.434  		 0.430   0.372  2.512e-01      0.981   0.306  1.945e-03      0.926   0.295  2.301e-03      0.706   0.307  2.381e-02     -0.864   0.204  6.574e-05     
ENSG00000137267     chr6.3144613   12.193  17.592    5.399     -0.336     2.159     2.495  		 0.424   0.147  5.027e-03      0.891   0.125  3.331e-10      0.283   0.144  5.268e-02      0.880   0.105  9.162e-13     -0.159   0.163  3.336e-01     
ENSG00000103356   chr16.23581042    7.836  13.233    5.397      0.173    -0.022    -0.195  		-0.414   0.222  6.582e-02     -0.855   0.165  1.614e-06     -0.844   0.200  5.692e-05     -0.828   0.126  3.957e-09      0.302   0.159  6.059e-02     
ENSG00000146066   chr5.175830740   20.121  25.511    5.390     -0.241    -0.343    -0.102  		-1.380   0.209  4.592e-09     -1.627   0.223  1.627e-10     -1.136   0.179  8.621e-09     -1.748   0.280  1.533e-08     -0.178   0.174  3.092e-01     
ENSG00000107537   chr10.13320236    9.089  14.479    5.390      1.169     0.200    -0.969  		 0.756   0.164  1.606e-05      0.936   0.129  1.964e-10      0.537   0.205  1.053e-02      0.705   0.161  3.186e-05     -0.334   0.165  4.625e-02     
ENSG00000151690   chr2.191248275    6.194  11.560    5.366      0.006    -0.033    -0.039  		-0.738   0.139  1.113e-06     -0.791   0.133  6.849e-08     -0.309   0.144  3.464e-02     -0.442   0.138  1.844e-03      0.383   0.152  1.405e-02     
ENSG00000166788   chr11.18142980    8.193  13.557    5.364     -0.487     1.712     2.199  		 0.761   0.144  1.140e-06      0.482   0.151  2.034e-03      0.790   0.131  3.462e-08      0.551   0.141  1.877e-04     -0.332   0.145  2.542e-02     
ENSG00000162994    chr2.55486010    4.673  10.037    5.364     -0.314    -0.284     0.030  		 0.743   0.276  8.658e-03      1.203   0.207  1.108e-07      0.854   0.196  3.520e-05      1.014   0.297  9.688e-04     -0.274   0.164  9.889e-02     
ENSG00000146574     chr7.6887490    1.873   7.233    5.360     -0.314    -0.351    -0.037  		-0.405   0.173  2.208e-02     -0.609   0.162  3.137e-04     -0.330   0.139  1.967e-02     -0.630   0.161  1.820e-04      0.585   0.150  2.070e-04     
ENSG00000123737   chr4.122664911   18.215  23.567    5.352     -0.455    -0.096     0.359  		 0.707   0.138  2.167e-06      0.989   0.122  4.588e-12      0.751   0.134  2.116e-07      0.810   0.130  1.757e-08     -0.225   0.161  1.663e-01     
ENSG00000198502    chr6.32429277    8.001  13.347    5.346      0.333    -0.105    -0.438  		-0.613   0.153  1.476e-04     -0.752   0.175  4.728e-05     -0.616   0.152  1.111e-04     -0.833   0.138  3.587e-08      0.355   0.152  2.235e-02     
ENSG00000101751   chr18.51843775   10.772  16.091    5.319      0.174     0.248     0.074  		-0.426   0.181  2.115e-02     -0.805   0.151  8.101e-07     -0.667   0.133  2.592e-06     -0.946   0.133  3.424e-10      0.323   0.167  5.754e-02     
ENSG00000059769   chr9.114396888    6.437  11.753    5.316      0.129     0.279     0.150  		-0.956   0.195  5.110e-06     -0.701   0.227  2.753e-03     -0.959   0.173  3.007e-07     -0.734   0.192  2.462e-04      0.358   0.169  3.775e-02     
ENSG00000103342   chr16.11994857    1.689   6.994    5.305      0.039     0.077     0.038  		 0.352   0.165  3.635e-02      0.650   0.139  1.130e-05      0.390   0.159  1.588e-02      0.367   0.162  2.569e-02     -0.677   0.162  7.600e-05     
ENSG00000141504    chr17.7457791    3.711   9.009    5.298     -0.332     1.025     1.357  		 0.611   0.146  7.173e-05      0.199   0.161  2.195e-01      0.542   0.140  2.131e-04      0.586   0.132  2.661e-05     -0.569   0.162  7.410e-04     
ENSG00000117676    chr1.26812298    5.321  10.612    5.291      0.367     0.981     0.614  		 0.330   0.192  8.927e-02      0.639   0.197  1.741e-03      0.724   0.152  7.421e-06      0.878   0.146  4.038e-08     -0.366   0.157  2.257e-02     
ENSG00000118680    chr18.3282219    5.360  10.648    5.288      0.056     0.741     0.685  		 0.387   0.186  4.115e-02      0.498   0.162  2.928e-03      0.559   0.154  4.809e-04      0.941   0.135  5.968e-10     -0.352   0.154  2.467e-02     
ENSG00000134184   chr1.110177848   -0.211   5.062    5.273     -0.094    -0.024     0.070  		 1.025   0.282  5.013e-04      1.002   0.248  1.216e-04      0.484   0.242  4.860e-02      0.006   0.277  9.828e-01     -0.470   0.144  1.591e-03     
ENSG00000175221     chr19.895062    5.752  11.007    5.255     -0.466     0.585     1.051  		-0.414   0.142  4.616e-03     -0.682   0.135  2.419e-06     -0.440   0.151  4.652e-03     -0.714   0.138  1.510e-06      0.470   0.155  3.405e-03     
ENSG00000176890     chr18.701752   -0.058   5.192    5.250     -0.148     1.997     2.145  		 0.017   0.169  9.189e-01     -0.310   0.152  4.425e-02     -0.178   0.181  3.270e-01     -0.652   0.138  9.084e-06      0.666   0.156  5.926e-05     
ENSG00000110074  chr11.126151761   33.900  39.130    5.230      0.132    -0.181    -0.313  		 1.154   0.131  2.881e-13      1.114   0.132  9.632e-13      1.035   0.131  7.121e-12      1.217   0.137  8.620e-14      0.148   0.151  3.313e-01     
ENSG00000177103  chr11.117688517    8.693  13.909    5.216     -0.397    -0.469    -0.072  		 0.992   0.258  2.452e-04      1.486   0.235  1.276e-08      1.158   0.313  3.788e-04      1.216   0.216  2.256e-07     -0.045   0.166  7.873e-01     
ENSG00000172301   chr17.30257165    4.037   9.230    5.193     -0.432     0.278     0.710  		-0.536   0.249  3.463e-02     -1.002   0.166  4.630e-08     -0.280   0.175  1.119e-01     -0.968   0.212  1.687e-05      0.524   0.206  1.324e-02     
ENSG00000136718   chr2.131158228    1.699   6.878    5.179      0.220    -0.056    -0.276  		-0.562   0.216  1.137e-02     -1.120   0.332  1.134e-03     -0.634   0.208  3.064e-03     -1.237   0.253  4.499e-06      0.300   0.143  3.938e-02     
ENSG00000152133    chr2.37285840    0.087   5.264    5.177      1.012     0.847    -0.165  		 1.191   0.374  2.097e-03      0.962   0.451  3.590e-02      0.875   0.340  1.173e-02      0.978   0.265  3.963e-04     -0.504   0.164  2.971e-03     
ENSG00000198468   chr1.213095954    7.567  12.727    5.160     -0.500    -0.033     0.467  		-0.880   0.166  1.141e-06     -0.881   0.176  3.029e-06     -0.670   0.193  7.914e-04     -0.792   0.189  6.498e-05      0.436   0.180  1.803e-02     
ENSG00000171634   chr17.65789841   16.322  21.481    5.159      0.200    -0.228    -0.428  		 1.545   0.261  8.601e-08      1.288   0.211  3.381e-08      1.499   0.227  2.815e-09      0.984   0.174  1.855e-07     -0.022   0.193  9.079e-01     
ENSG00000103148     chr16.115072    1.010   6.168    5.158     -0.074     0.529     0.603  		-0.354   0.171  4.204e-02     -0.427   0.153  6.683e-03     -0.382   0.160  1.887e-02     -0.570   0.153  3.575e-04      0.619   0.146  6.014e-05     
ENSG00000242550   chr18.61506859   13.588  18.738    5.150      0.097    -0.355    -0.452  		 0.574   0.159  5.647e-04      0.840   0.142  7.776e-08      0.879   0.137  7.013e-09      0.796   0.134  5.254e-08     -0.313   0.168  6.606e-02     
ENSG00000170291    chr17.7139238   45.666  50.797    5.131     -0.248    -0.422    -0.174  		 1.049   0.110  1.303e-14      1.044   0.095  8.730e-18      1.072   0.120  4.994e-14      1.129   0.102  2.443e-18      0.206   0.140  1.451e-01     
ENSG00000177042     chr11.606656    2.371   7.497    5.126     -0.416    -0.263     0.153  		-0.487   0.232  3.860e-02     -0.651   0.232  6.207e-03     -0.753   0.230  1.488e-03     -0.834   0.187  2.352e-05      0.794   0.212  3.559e-04     
ENSG00000122481    chr1.95674384   15.507  20.617    5.110     -0.159    -0.159     0.000  		-1.193   0.275  4.283e-05     -1.651   0.269  2.837e-08     -1.327   0.204  4.263e-09     -1.535   0.232  2.826e-09     -0.105   0.180  5.631e-01     
ENSG00000112306   chr6.133168582   60.810  65.908    5.098     -0.338    -0.385    -0.047  		-1.004   0.110  7.516e-14     -1.113   0.088  4.691e-21     -1.177   0.073  2.484e-28     -1.111   0.089  5.450e-21     -0.180   0.166  2.838e-01     
ENSG00000100376   chr22.45743085    1.114   6.205    5.091     -0.108     0.202     0.310  		-0.108   0.156  4.914e-01     -0.481   0.133  5.310e-04      0.207   0.154  1.813e-01     -0.805   0.158  1.923e-06      1.543   0.429  5.803e-04     
ENSG00000118939   chr13.76166566    3.594   8.675    5.081     -0.431     1.333     1.764  		 0.155   0.166  3.543e-01      0.510   0.178  5.388e-03      0.347   0.166  3.973e-02      1.043   0.137  3.076e-11     -0.266   0.161  1.031e-01     
ENSG00000121716    chr7.99894971   21.478  26.553    5.075      0.273    -0.175    -0.448  		 1.099   0.202  6.354e-07      1.204   0.155  1.878e-11      1.289   0.212  2.957e-08      1.137   0.157  1.637e-10     -0.489   0.260  6.363e-02     
ENSG00000029639   chr6.155640881    0.888   5.953    5.065     -0.179     3.023     3.202  		-0.146   0.191  4.458e-01     -0.668   0.153  3.635e-05     -0.368   0.170  3.361e-02     -0.521   0.162  1.849e-03      0.555   0.148  3.564e-04     
ENSG00000167671    chr19.4422178    6.547  11.611    5.064      0.157     0.284     0.127  		-0.389   0.180  3.323e-02     -0.860   0.163  1.120e-06     -0.840   0.136  1.690e-08     -0.519   0.201  1.136e-02      0.483   0.188  1.214e-02     
ENSG00000171574   chr19.58912751   21.132  26.195    5.063     -0.396    -0.289     0.107  		-0.955   0.179  9.248e-07     -1.236   0.144  5.241e-13     -0.985   0.135  1.127e-10     -0.870   0.156  2.748e-07      0.035   0.164  8.323e-01     
ENSG00000149115   chr11.57113211    2.077   7.135    5.058      0.565     0.474    -0.091  		-1.419   0.435  1.665e-03     -1.061   0.326  1.636e-03     -0.786   0.454  8.683e-02     -1.494   0.297  2.533e-06      0.638   0.252  1.338e-02     
ENSG00000149054    chr11.6944655    8.665  13.720    5.055     -0.208     0.516     0.724  		-0.486   0.195  1.506e-02     -0.937   0.189  3.619e-06     -0.679   0.237  5.146e-03     -1.105   0.143  1.777e-11      0.349   0.199  8.317e-02     
ENSG00000183569   chr22.43031078    1.217   6.269    5.052     -0.498     0.864     1.362  		-0.341   0.160  3.627e-02     -0.205   0.162  2.093e-01      0.113   0.170  5.104e-01     -0.789   0.130  3.078e-08      0.775   0.239  1.807e-03     
ENSG00000117226    chr1.89557064   27.387  32.439    5.052     -0.369    -0.530    -0.161  		-0.880   0.156  2.609e-07     -1.035   0.133  2.057e-11     -0.982   0.111  6.398e-14     -1.169   0.151  1.584e-11      0.179   0.192  3.547e-01     
ENSG00000124802     chr6.8111821    5.469  10.517    5.048      0.351     0.170    -0.181  		-1.280   0.324  1.760e-04     -1.047   0.230  1.826e-05     -0.823   0.195  5.665e-05     -1.414   0.340  7.447e-05      0.423   0.208  4.591e-02     
ENSG00000111364  chr12.124098612    0.998   6.040    5.042     -0.364    -0.390    -0.026  		-0.019   0.228  9.342e-01     -0.911   0.191  8.217e-06     -0.608   0.226  8.629e-03     -0.729   0.214  9.659e-04      0.476   0.166  5.360e-03     
ENSG00000185324   chr16.89762647   18.240  23.280    5.040     -0.050     1.038     1.088  		-1.454   0.195  1.183e-10     -1.885   0.267  4.813e-10     -0.450   0.254  7.980e-02     -1.633   0.225  1.655e-10      1.673   0.694  1.832e-02     
ENSG00000261474   chr16.31464800    0.000   5.021    5.021     -0.091    -0.042     0.049  		 0.008   0.516  9.881e-01      0.086   0.515  8.679e-01     -1.642   0.697  2.061e-02     -0.772   0.290  9.188e-03      1.093   0.196  3.944e-07     
ENSG00000117533   chr1.171637867    1.714   6.735    5.021     -0.348     0.834     1.182  		 0.376   0.353  2.911e-01      1.631   0.386  6.015e-05      0.986   0.207  7.417e-06      0.577   0.391  1.431e-01     -0.855   0.272  2.367e-03     
ENSG00000170917   chr4.123902515   -0.477   4.536    5.013     -0.359     0.414     0.773  		 0.668   0.245  8.027e-03      0.801   0.343  2.208e-02      0.673   0.274  1.605e-02     -0.011   0.231  9.625e-01     -0.619   0.133  1.458e-05     
