# Supplementary material for: Cross-Population Joint Analysis of eQTLs: Fine Mapping and Functional Annotation
Source: PLoS Genet. 2015 Apr 23;11(4):e1005176. doi: 10.1371/journal.pgen.1005176 (PMC4408026; doi:10.1371/journal.pgen.1005176)
Supplement: S2 Dataset — (TXT) [file pgen.1005176.s003.txt]

               Variable	estimate	standard_error	95%_confidence_interval
             (Intercept)    -7.39   8.3e-131   [-7.99, -6.80]
         Binding Variant    0.404   4.93e-22   [0.322, 0.486]
           Footprint SNP    0.143   4.40e-03   [0.044, 0.242] 
        DTSS (-1kb, 1kb)    2.894   5.814e-21  [2.290, 3.497]
        DTSS (-2kb, -1kb)   2.241   7.570e-13  [1.628, 2.854]
          DTSS (1kb, 2kb)   2.272   3.558e-13  [1.659, 2.884]
        DTSS (-3kb, -2kb)   1.889   2.346e-09  [1.269, 2.509]
          DTSS (2kb, 3kb)   2.003   2.033e-10  [1.386, 2.621]
        DTSS (-4kb, -3kb)   1.890   2.315e-09  [1.270, 2.510]
          DTSS (3kb, 4kb)   1.750   3.858e-08  [1.126, 2.373]
        DTSS (-5kb, -4kb)   1.732   5.194e-08  [1.109, 2.356]
          DTSS (4kb, 5kb)   1.599   5.914e-07  [0.971, 2.227]
        DTSS (-6kb, -5kb)   1.655   2.152e-07  [1.030, 2.281]
          DTSS (5kb, 6kb)   1.637   2.992e-07  [1.011, 2.263]
        DTSS (-7kb, -6kb)   1.598   5.912e-07  [0.971, 2.226]
          DTSS (6kb, 7kb)   1.632   3.302e-07  [1.005, 2.258]
        DTSS (-8kb, -7kb)   1.564   1.037e-06  [0.936, 2.192]
          DTSS (7kb, 8kb)   1.541   1.578e-06  [0.912, 2.170]
        DTSS (-9kb, -8kb)   1.490   3.641e-06  [0.859, 2.121]
          DTSS (8kb, 9kb)   1.457   6.057e-06  [0.826, 2.089]
       DTSS (-10kb, -9kb)   1.347   3.245e-05  [0.711, 1.982]
         DTSS (9kb, 10kb)   1.499   3.114e-06  [0.869, 2.130]
      DTSS (-11kb, -10kb)   1.362   2.581e-05  [0.728, 1.997]
        DTSS (10kb, 11kb)   1.454   6.576e-06  [0.822, 2.086]
      DTSS (-12kb, -11kb)   1.318   4.883e-05  [0.682, 1.955]
        DTSS (11kb, 12kb)   1.177   3.298e-04  [0.535, 1.820]
      DTSS (-13kb, -12kb)   1.329   4.192e-05  [0.693, 1.965]
        DTSS (12kb, 13kb)   1.211   2.121e-04  [0.570, 1.852]
      DTSS (-14kb, -13kb)   1.241   1.423e-04  [0.602, 1.881]
        DTSS (13kb, 14kb)   1.227   1.720e-04  [0.587, 1.866]
      DTSS (-15kb, -14kb)   1.292   7.208e-05  [0.654, 1.930]
        DTSS (14kb, 15kb)   1.286   7.737e-05  [0.648, 1.924]
      DTSS (-16kb, -15kb)   1.241   1.429e-04  [0.602, 1.881]
        DTSS (15kb, 16kb)   1.229   1.674e-04  [0.589, 1.868]
      DTSS (-17kb, -16kb)   1.160   4.071e-04  [0.517, 1.804]
        DTSS (16kb, 17kb)   1.064   1.279e-03  [0.416, 1.711]
      DTSS (-18kb, -17kb)   1.067   1.258e-03  [0.419, 1.715]
        DTSS (17kb, 18kb)   1.056   1.381e-03  [0.409, 1.704]
      DTSS (-19kb, -18kb)   1.140   5.114e-04  [0.497, 1.784]
        DTSS (18kb, 19kb)   1.061   1.317e-03  [0.414, 1.709]
      DTSS (-20kb, -19kb)   0.974   3.371e-03  [0.323, 1.625]
        DTSS (19kb, 20kb)   1.043   1.613e-03  [0.395, 1.692]
      DTSS (-21kb, -20kb)   0.821   1.483e-02  [0.161, 1.482]
        DTSS (20kb, 21kb)   0.931   5.277e-03  [0.277, 1.585]
      DTSS (-22kb, -21kb)   1.014   2.218e-03  [0.364, 1.663]
        DTSS (21kb, 22kb)   0.940   4.850e-03  [0.286, 1.595]
      DTSS (-23kb, -22kb)   1.007   2.391e-03  [0.357, 1.658]
        DTSS (22kb, 23kb)   0.993   2.767e-03  [0.343, 1.644]
      DTSS (-24kb, -23kb)   0.994   2.763e-03  [0.343, 1.644]
        DTSS (23kb, 24kb)   0.941   4.826e-03  [0.287, 1.595]
      DTSS (-25kb, -24kb)   0.980   3.166e-03  [0.329, 1.632]
        DTSS (24kb, 25kb)   0.860   1.041e-02  [0.202, 1.519]
      DTSS (-26kb, -25kb)   0.838   1.261e-02  [0.180, 1.497]
        DTSS (25kb, 26kb)   0.860   1.051e-02  [0.201, 1.519]
      DTSS (-27kb, -26kb)   0.799   1.792e-02  [0.137, 1.461]
        DTSS (26kb, 27kb)   0.909   6.557e-03  [0.254, 1.564]
      DTSS (-28kb, -27kb)   0.936   5.031e-03  [0.282, 1.589]
        DTSS (27kb, 28kb)   0.875   9.147e-03  [0.217, 1.533]
      DTSS (-29kb, -28kb)   0.795   1.859e-02  [0.133, 1.458]
        DTSS (28kb, 29kb)   0.759   2.526e-02  [0.094, 1.424]
      DTSS (-30kb, -29kb)   0.849   1.155e-02  [0.190, 1.508]
        DTSS (29kb, 30kb)   0.751   2.699e-02  [0.086, 1.417]
      DTSS (-31kb, -30kb)   0.683   4.537e-02  [0.014, 1.353]
        DTSS (30kb, 31kb)   0.730   3.179e-02  [0.064, 1.397]
      DTSS (-32kb, -31kb)   0.707   3.781e-02  [0.040, 1.375]
        DTSS (31kb, 32kb)   0.716   3.560e-02  [0.048, 1.384]
      DTSS (-33kb, -32kb)   0.681   4.579e-02  [0.013, 1.350]
        DTSS (32kb, 33kb)   0.554   1.102e-01  [-0.126, 1.235]
      DTSS (-34kb, -33kb)   0.706   3.812e-02  [0.039, 1.373]
        DTSS (33kb, 34kb)   0.633   6.546e-02  [-0.041, 1.307]
      DTSS (-35kb, -34kb)   0.667   5.090e-02  [-0.003, 1.337]
        DTSS (34kb, 35kb)   0.560   1.058e-01  [-0.119, 1.238]
      DTSS (-36kb, -35kb)   0.553   1.107e-01  [-0.127, 1.232]
        DTSS (35kb, 36kb)   0.602   8.036e-02  [-0.073, 1.277]
      DTSS (-37kb, -36kb)   0.606   7.882e-02  [-0.070, 1.282]
        DTSS (36kb, 37kb)   0.520   1.345e-01  [-0.161, 1.201]
      DTSS (-38kb, -37kb)   0.552   1.109e-01  [-0.127, 1.232]
        DTSS (37kb, 38kb)   0.343   3.350e-01  [-0.354, 1.040]
      DTSS (-39kb, -38kb)   0.524   1.319e-01  [-0.158, 1.205]
        DTSS (38kb, 39kb)   0.538   1.207e-01  [-0.142, 1.218]
      DTSS (-40kb, -39kb)   0.453   1.965e-01  [-0.234, 1.140]
        DTSS (39kb, 40kb)   0.507   1.455e-01  [-0.176, 1.191]
      DTSS (-41kb, -40kb)   0.458   1.901e-01  [-0.227, 1.144]
        DTSS (40kb, 41kb)   0.486   1.632e-01  [-0.197, 1.168]
      DTSS (-42kb, -41kb)   0.419   2.333e-01  [-0.270, 1.108]
        DTSS (41kb, 42kb)   0.539   1.202e-01  [-0.141, 1.219]
      DTSS (-43kb, -42kb)   0.394   2.639e-01  [-0.297, 1.084]
        DTSS (42kb, 43kb)   0.403   2.533e-01  [-0.288, 1.094]
      DTSS (-44kb, -43kb)   0.449   1.997e-01  [-0.237, 1.136]
        DTSS (43kb, 44kb)   0.414   2.388e-01  [-0.275, 1.103]
      DTSS (-45kb, -44kb)   0.282   4.306e-01  [-0.419, 0.984]
        DTSS (44kb, 45kb)   0.364   3.040e-01  [-0.330, 1.059]
      DTSS (-46kb, -45kb)   0.454   1.939e-01  [-0.231, 1.140]
        DTSS (45kb, 46kb)   0.370   2.950e-01  [-0.323, 1.063]
      DTSS (-47kb, -46kb)   0.387   2.746e-01  [-0.307, 1.080]
        DTSS (46kb, 47kb)   0.351   3.232e-01  [-0.345, 1.047]
      DTSS (-48kb, -47kb)   0.420   2.321e-01  [-0.269, 1.109]
        DTSS (47kb, 48kb)   0.465   1.828e-01  [-0.219, 1.150]
      DTSS (-49kb, -48kb)   0.487   1.630e-01  [-0.197, 1.170]
        DTSS (48kb, 49kb)   0.297   4.059e-01  [-0.403, 0.998]
      DTSS (-50kb, -49kb)   0.463   1.849e-01  [-0.221, 1.147]
        DTSS (49kb, 50kb)   0.435   2.140e-01  [-0.251, 1.122]
      DTSS (-51kb, -50kb)   0.395   2.630e-01  [-0.297, 1.087]
        DTSS (50kb, 51kb)   0.291   4.148e-01  [-0.409, 0.992]
      DTSS (-52kb, -51kb)   0.288   4.209e-01  [-0.413, 0.988]
        DTSS (51kb, 52kb)   0.333   3.494e-01  [-0.364, 1.030]
      DTSS (-53kb, -52kb)   0.359   3.115e-01  [-0.336, 1.053]
        DTSS (52kb, 53kb)   0.298   4.047e-01  [-0.403, 0.999]
      DTSS (-54kb, -53kb)   0.042   9.090e-01  [-0.685, 0.770]
        DTSS (53kb, 54kb)   0.308   3.868e-01  [-0.390, 1.006]
      DTSS (-55kb, -54kb)   0.329   3.552e-01  [-0.368, 1.026]
        DTSS (54kb, 55kb)   0.153   6.739e-01  [-0.560, 0.866]
      DTSS (-56kb, -55kb)   0.398   2.597e-01  [-0.294, 1.089]
        DTSS (55kb, 56kb)   0.171   6.373e-01  [-0.541, 0.883]
      DTSS (-57kb, -56kb)   0.178   6.234e-01  [-0.534, 0.890]
        DTSS (56kb, 57kb)   0.165   6.490e-01  [-0.547, 0.878]
      DTSS (-58kb, -57kb)   0.301   3.979e-01  [-0.397, 1.000]
        DTSS (57kb, 58kb)   0.400   2.563e-01  [-0.290, 1.090]
      DTSS (-59kb, -58kb)   0.284   4.263e-01  [-0.416, 0.985]
        DTSS (58kb, 59kb)   0.229   5.244e-01  [-0.476, 0.935]
      DTSS (-60kb, -59kb)  -0.023   9.508e-01  [-0.758, 0.712]
        DTSS (59kb, 60kb)   0.250   4.868e-01  [-0.455, 0.954]
      DTSS (-61kb, -60kb)   0.211   5.577e-01  [-0.495, 0.918]
        DTSS (60kb, 61kb)   0.079   8.310e-01  [-0.644, 0.801]
      DTSS (-62kb, -61kb)   0.140   7.006e-01  [-0.575, 0.855]
        DTSS (61kb, 62kb)   0.016   9.649e-01  [-0.715, 0.748]
      DTSS (-63kb, -62kb)   0.044   9.046e-01  [-0.682, 0.771]
        DTSS (62kb, 63kb)   0.121   7.417e-01  [-0.596, 0.838]
      DTSS (-64kb, -63kb)   0.192   5.967e-01  [-0.519, 0.903]
        DTSS (63kb, 64kb)   0.194   5.934e-01  [-0.517, 0.904]
      DTSS (-65kb, -64kb)   0.125   7.330e-01  [-0.593, 0.843]
        DTSS (64kb, 65kb)   0.061   8.692e-01  [-0.664, 0.786]
      DTSS (-66kb, -65kb)   0.084   8.187e-01  [-0.637, 0.806]
        DTSS (65kb, 66kb)   0.152   6.773e-01  [-0.563, 0.867]
      DTSS (-67kb, -66kb)   0.128   7.263e-01  [-0.589, 0.845]
        DTSS (66kb, 67kb)  -0.115   7.621e-01  [-0.863, 0.632]
      DTSS (-68kb, -67kb)   0.213   5.548e-01  [-0.493, 0.918]
        DTSS (67kb, 68kb)   0.182   6.167e-01  [-0.530, 0.893]
      DTSS (-69kb, -68kb)  -0.021   9.553e-01  [-0.755, 0.713]
        DTSS (68kb, 69kb)   0.056   8.803e-01  [-0.670, 0.782]
      DTSS (-70kb, -69kb)   0.259   4.706e-01  [-0.444, 0.961]
        DTSS (69kb, 70kb)  -0.016   9.655e-01  [-0.750, 0.718]
      DTSS (-71kb, -70kb)  -0.042   9.099e-01  [-0.777, 0.692]
        DTSS (70kb, 71kb)   0.105   7.744e-01  [-0.615, 0.825]
      DTSS (-72kb, -71kb)   0.366   3.009e-01  [-0.327, 1.058]
        DTSS (71kb, 72kb)   0.007   9.842e-01  [-0.721, 0.736]
      DTSS (-73kb, -72kb)   0.045   9.023e-01  [-0.680, 0.771]
        DTSS (72kb, 73kb)   0.109   7.662e-01  [-0.611, 0.829]
      DTSS (-74kb, -73kb)   0.113   7.576e-01  [-0.602, 0.827]
        DTSS (73kb, 74kb)   0.027   9.426e-01  [-0.701, 0.754]
      DTSS (-75kb, -74kb)  -0.012   9.749e-01  [-0.743, 0.720]
        DTSS (74kb, 75kb)   0.177   6.259e-01  [-0.534, 0.888]
      DTSS (-76kb, -75kb)  -0.021   9.548e-01  [-0.755, 0.712]
        DTSS (75kb, 76kb)   0.046   9.013e-01  [-0.681, 0.773]
      DTSS (-77kb, -76kb)  -0.128   7.359e-01  [-0.875, 0.618]
        DTSS (76kb, 77kb)  -0.171   6.565e-01  [-0.925, 0.583]
      DTSS (-78kb, -77kb)  -0.018   9.617e-01  [-0.751, 0.715]
        DTSS (77kb, 78kb)  -0.022   9.536e-01  [-0.758, 0.714]
      DTSS (-79kb, -78kb)  -0.013   9.713e-01  [-0.745, 0.718]
        DTSS (78kb, 79kb)   0.040   9.142e-01  [-0.687, 0.767]
      DTSS (-80kb, -79kb)  -0.201   6.029e-01  [-0.957, 0.556]
        DTSS (79kb, 80kb)  -0.124   7.450e-01  [-0.872, 0.624]
      DTSS (-81kb, -80kb)  -0.100   7.910e-01  [-0.842, 0.641]
        DTSS (80kb, 81kb)   0.037   9.206e-01  [-0.692, 0.766]
      DTSS (-82kb, -81kb)  -0.200   6.049e-01  [-0.957, 0.558]
        DTSS (81kb, 82kb)   0.107   7.699e-01  [-0.612, 0.827]
      DTSS (-83kb, -82kb)  -0.164   6.685e-01  [-0.917, 0.588]
        DTSS (82kb, 83kb)  -0.038   9.195e-01  [-0.776, 0.700]
      DTSS (-84kb, -83kb)  -0.127   7.396e-01  [-0.877, 0.623]
        DTSS (83kb, 84kb)  -0.050   8.939e-01  [-0.790, 0.690]
      DTSS (-85kb, -84kb)  -0.040   9.141e-01  [-0.776, 0.695]
        DTSS (84kb, 85kb)  -0.047   9.004e-01  [-0.785, 0.691]
      DTSS (-86kb, -85kb)  -0.118   7.573e-01  [-0.863, 0.628]
        DTSS (85kb, 86kb)   0.008   9.835e-01  [-0.723, 0.738]
      DTSS (-87kb, -86kb)  -0.046   9.022e-01  [-0.781, 0.689]
        DTSS (86kb, 87kb)   0.027   9.419e-01  [-0.701, 0.755]
      DTSS (-88kb, -87kb)  -0.208   5.903e-01  [-0.967, 0.550]
        DTSS (87kb, 88kb)   0.045   9.024e-01  [-0.681, 0.772]
      DTSS (-89kb, -88kb)  -0.129   7.332e-01  [-0.873, 0.615]
        DTSS (88kb, 89kb)  -0.040   9.152e-01  [-0.776, 0.696]
      DTSS (-90kb, -89kb)  -0.029   9.393e-01  [-0.763, 0.706]
        DTSS (89kb, 90kb)   0.011   9.764e-01  [-0.719, 0.741]
      DTSS (-91kb, -90kb)  -0.005   9.886e-01  [-0.737, 0.726]
        DTSS (90kb, 91kb)   0.101   7.827e-01  [-0.618, 0.820]
      DTSS (-92kb, -91kb)  -0.076   8.403e-01  [-0.815, 0.663]
        DTSS (91kb, 92kb)  -0.127   7.389e-01  [-0.876, 0.621]
      DTSS (-93kb, -92kb)  -0.016   9.663e-01  [-0.748, 0.716]
        DTSS (92kb, 93kb)   0.052   8.872e-01  [-0.672, 0.777]
      DTSS (-94kb, -93kb)   0.005   9.885e-01  [-0.727, 0.738]
        DTSS (93kb, 94kb)   0.063   8.642e-01  [-0.661, 0.788]
      DTSS (-95kb, -94kb)  -0.126   7.416e-01  [-0.873, 0.622]
        DTSS (94kb, 95kb)  -0.063   8.674e-01  [-0.801, 0.675]
      DTSS (-96kb, -95kb)   0.384   2.768e-01  [-0.308, 1.075]
        DTSS (95kb, 96kb)  -0.094   8.047e-01  [-0.835, 0.648]
      DTSS (-97kb, -96kb)  -0.098   7.960e-01  [-0.841, 0.645]
        DTSS (96kb, 97kb)   0.076   8.375e-01  [-0.646, 0.797]
      DTSS (-98kb, -97kb)   0.020   9.579e-01  [-0.708, 0.747]
        DTSS (97kb, 98kb)   0.137   7.069e-01  [-0.577, 0.851]
      DTSS (-99kb, -98kb)   0.135   7.117e-01  [-0.579, 0.848]
        DTSS (98kb, 99kb)   0.004   9.922e-01  [-0.726, 0.733]
     DTSS (-100kb, -99kb)   0.112   7.587e-01  [-0.604, 0.829]
       DTSS (99kb, 100kb)   0.100   7.858e-01  [-0.620, 0.819]
      DTSS (100kb, 101kb)  -0.181   6.874e-01  [-1.062, 0.700]
